# Supplementary material for: An Anti-Freezing Ionic Conductive Hydrogel for Strain Sensing and Energy Harvesting Devices
Source: Polymers (Basel). 2025 Nov 22;17(23):3102. doi: 10.3390/polym17233102 (PMC12694472; doi:10.3390/polym17233102)
Supplement: Supplementary file 1 [file polymers-17-03102-s001.zip]

Archive with 1 entries (1 files):
- polymers-3939615-supplementary.pdf
